# Supplementary material for: An Arabidopsis introgression zone studied at high spatio-temporal resolution: interglacial and multiple genetic contact exemplified using whole nuclear and plastid genomes
Source: BMC Genomics. 2017 Oct 23;18:810. doi: 10.1186/s12864-017-4220-6 (PMC5651623; doi:10.1186/s12864-017-4220-6)
Supplement: Supplementary file 2 — Accession list and population details. (XLSX 28 kb) [file 12864_2017_4220_MOESM2_ESM.xlsx]

## Sheet: Tabelle1
sample information											library information		raw sequence data information			plastid assembly information
Genus	Species	Subspecies	Ploidy	Sample-ID / herbarium code (HEID=Heidelberg, UZH=Zurich)	Locality	Latitude	Longitude	Collector	Collection date	Alternative sample-ID (following Novikova et al., 2016)	Method of DNA extraction	Material	BioProject	BioSample	No of raw reads	No of paired reads after trim	ENA accession plastid genome assembly	Plastome length [bp]	Mean coverage of plastome
Arabidopsis	lyrata	subsp. petraea	4	HEID::85-h	AUT; Lower Austria; S Lilienfeld, N Freiland	47.9833	15.5667	G. Muir, L. Li, N. Meyer		Alyratapetraea14	CTAB	fresh	PRJNA284572	SRS945868	135008398	95791080	LT161947	154787	12080.9
Arabidopsis	lyrata	subsp. petraea	4	HEID::85-d	AUT; Lower Austria; S Lilienfeld, N Freiland	47.9833	15.5667	G. Muir, L. Li, N. Meyer		Alyratapetraea29	Invisorb kit	dried	PRJEB20573			89114216	ERZ437650	154787	10297.9
Arabidopsis	lyrata	subsp. petraea	4	HEID::85-e	AUT; Lower Austria; S Lilienfeld, N Freiland	47.9833	15.5667	G. Muir, L. Li, N. Meyer		Alyratapetraea30	Invisorb kit	dried	PRJEB20573			86399936	ERZ437651	154949	10257.7
Arabidopsis	lyrata	subsp. petraea	4	HEID::55-a	AUT; Lower Austria; Dunkelsteiner Wald, Wachau; Melk, Straße nach Schönbühel, 300 m vor Donaubrücke	48.235	15.3494	G. Muir, L. Li, N. Meyer		Alyratapetraea15	CTAB	fresh	PRJNA284572	SRS945861	201032620	153171770	LT161949	154811	16186.8
Arabidopsis	lyrata	subsp. petraea	4	HEID::55-b	AUT; Lower Austria; Dunkelsteiner Wald, Wachau; Melk, Straße nach Schönbühel, 300 m vor Donaubrücke	48.235	15.3494	G. Muir, L. Li, N. Meyer		Alyratapetraea27	Invisorb kit	dried	PRJEB20573			80612192	ERZ437652	154829	5831.92
Arabidopsis	lyrata	subsp. petraea	4	HEID::55-c	AUT; Lower Austria; Dunkelsteiner Wald, Wachau; Melk, Straße nach Schönbühel, 300 m vor Donaubrücke	48.235	15.3494	G. Muir, L. Li, N. Meyer		Alyratapetraea28	Invisorb kit	dried	PRJEB20573			84019984	ERZ437653	154835	11668
Arabidopsis	lyrata	subsp. petraea	4	HEID::137-c	AUT; Lower Austria; Östliche Kalkalpen; Straße von St. Aegyd nach Hohenberg, ca. 1,5 km auf der Abzweigung zum Ochsattel	47.8787	15.6184	G. Muir, L. Li, N. Meyer		Alyratapetraea16	CTAB	fresh	PRJNA284572	SRS945867	201802076	154531870	LT161950	154714	4609.63
Arabidopsis	lyrata	subsp. petraea	4	HEID::137-e	AUT; Lower Austria; Östliche Kalkalpen; Straße von St. Aegyd nach Hohenberg, ca. 1,5 km auf der Abzweigung zum Ochsattel	47.8787	15.6184	G. Muir, L. Li, N. Meyer		Alyratapetraea23	Invisorb kit	dried	PRJEB20573			86646654	ERZ437654	154792	4923.45
Arabidopsis	lyrata	subsp. petraea	4	HEID::137-g	AUT; Lower Austria; Östliche Kalkalpen; Straße von St. Aegyd nach Hohenberg, ca. 1,5 km auf der Abzweigung zum Ochsattel	47.8787	15.6184	G. Muir, L. Li, N. Meyer		Alyratapetraea24	Invisorb kit	dried	PRJEB20573			84736670	ERZ437655	154776	8971.46
Arabidopsis	lyrata	subsp. petraea	4	HEID::37	AUT; Lower Austria; Dunkelsteiner Wald, Wachau; SE St. Lorenz, "Steinige Ries", Wanderweg	48.3931	15.4833	G. Muir, L. Li, N. Meyer		Alyratapetraea17	CTAB	fresh	PRJNA284572	SRS945866	133370654	93518978	LT161951	154797	10898.1
Arabidopsis	lyrata	subsp. petraea	4	HEID::37-c	AUT; Lower Austria; Dunkelsteiner Wald, Wachau; SE St. Lorenz, "Steinige Ries", Wanderweg	48.3931	15.4833	G. Muir, L. Li, N. Meyer		Alyratapetraea25	Invisorb kit	dried	PRJEB20573			66387560	ERZ437656	154654	6722.05
Arabidopsis	lyrata	subsp. petraea	4	HEID::37-h	AUT; Lower Austria; Dunkelsteiner Wald, Wachau; SE St. Lorenz, "Steinige Ries", Wanderweg	48.3931	15.4833	G. Muir, L. Li, N. Meyer		Alyratapetraea26	Invisorb kit	dried	PRJEB20573			98298784	ERZ437657	154872	7809.67
Arabidopsis	lyrata	subsp. petraea	4	HEID::KO12-00403	AUT; Wien; Mödling, Burgruine Mödling, Im Burgturm (Wände) und Nordseite (zahlreich).	48.0742	16.2668	M. A. Koch	2012-06-28	Alyratapetraea13	CTAB	dried (voucher)	PRJNA284572	SRS945869	94409078	72777664	LT161946	154578	8814.14
Arabidopsis	lyrata	subsp. petraea	4	HEID::95-A	CZE; South Moravian; Brno-venkov: boulders along road leading from Němčice to Řeznovice, SW of Ivančice	49.0883	16.336	A. Guggisberg, G. Muir, R. Schmickl	2012-04-21	Alyratapetraea5	Qiagen kit	fresh	PRJNA284572	SRS1256162	45604690	33001152	LT161960	154789	2379.5
Arabidopsis	lyrata	subsp. petraea	2	HEID::88-A	AUT; Lower Austria; Wiener Neustadt-Land: rock boulders along road leading from Pernitz to Pottenstein	47.9181	15.9742	A. Guggisberg, G. Muir, R. Schmickl	2012-04-18	Alyratapetraea2	Qiagen kit	fresh	PRJNA284572	SRS1256170	41100580	29426052	LT161957	154724	2594.29
Arabidopsis	lyrata	subsp. petraea	2	HEID::88-c	AUT; Lower Austria; Wiener Neustadt-Land: rock boulders along road leading from Pernitz to Pottenstein	47.9181	15.9742	A. Guggisberg, G. Muir, R. Schmickl	2012-04-18	Alyratapetraea3	CTAB	fresh	PRJNA284572	SRS945854	151671524	102153552	LT161958	154709	8871.83
Arabidopsis	lyrata	subsp. petraea	2	HEID::88-m	AUT; Lower Austria; Wiener Neustadt-Land: rock boulders along road leading from Pernitz to Pottenstein	47.9181	15.9742	G. Muir, L. Li, N. Meyer		Alyratapetraea31	Invisorb kit	dried	PRJEB20573			35413694	ERZ437658	154713	4228.12
Arabidopsis	lyrata	subsp. petraea	2	HEID::88-o	AUT; Lower Austria; Wiener Neustadt-Land: rock boulders along road leading from Pernitz to Pottenstein	47.9181	15.9742	G. Muir, L. Li, N. Meyer		Alyratapetraea32	Invisorb kit	dried	PRJEB20573			34966296	ERZ437659	154713	3589.01
Arabidopsis	lyrata	subsp. petraea	2	HEID::88-p	AUT; Lower Austria; Wiener Neustadt-Land: rock boulders along road leading from Pernitz to Pottenstein	47.9181	15.9742	G. Muir, L. Li, N. Meyer		Alyratapetraea33	Invisorb kit	dried	PRJEB20573			35960312	ERZ437660	154709	3795.41
Arabidopsis	lyrata	subsp. petraea	2	HEID::88-q	AUT; Lower Austria; Wiener Neustadt-Land: rock boulders along road leading from Pernitz to Pottenstein	47.9181	15.9742	G. Muir, L. Li, N. Meyer		Alyratapetraea34	Invisorb kit	dried	PRJEB20573			39160790	ERZ437661	154714	3770.64
Arabidopsis	lyrata	subsp. petraea	2	HEID::88-r	AUT; Lower Austria; Wiener Neustadt-Land: rock boulders along road leading from Pernitz to Pottenstein	47.9181	15.9742	G. Muir, L. Li, N. Meyer		Alyratapetraea35	Invisorb kit	dried	PRJEB20573			40507308	ERZ437662	154699	5470.19
Arabidopsis	lyrata	subsp. petraea	2	HEID::88-s	AUT; Lower Austria; Wiener Neustadt-Land: rock boulders along road leading from Pernitz to Pottenstein	47.9181	15.9742	G. Muir, L. Li, N. Meyer		Alyratapetraea36	Invisorb kit	dried	PRJEB20573			33969280	ERZ437663	154722	4399.41
Arabidopsis	lyrata	subsp. petraea	2	HEID::88-t	AUT; Lower Austria; Wiener Neustadt-Land: rock boulders along road leading from Pernitz to Pottenstein	47.9181	15.9742	G. Muir, L. Li, N. Meyer		Alyratapetraea37	Invisorb kit	dried	PRJEB20573			39658160	ERZ437664	154699	3590.76
Arabidopsis	lyrata	subsp. petraea	2	HEID::88-u	AUT; Lower Austria; Wiener Neustadt-Land: rock boulders along road leading from Pernitz to Pottenstein	47.9181	15.9742	G. Muir, L. Li, N. Meyer		Alyratapetraea38	Invisorb kit	dried	PRJEB20573			32926956	ERZ437665	154706	3239.34
Arabidopsis	lyrata	subsp. petraea	2	HEID::88-v	AUT; Lower Austria; Wiener Neustadt-Land: rock boulders along road leading from Pernitz to Pottenstein	47.9181	15.9742	G. Muir, L. Li, N. Meyer		Alyratapetraea39	Invisorb kit	dried	PRJEB20573			38303120	ERZ437666	154620	4400.94
Arabidopsis	lyrata	subsp. petraea	2	HEID::74-D	AUT; Lower Austria; Baden: W of Bad Vöslau, rock outcrops around Vöslauerhütte	47.979	16.1644	A. Guggisberg, G. Muir, R. Schmickl	2012-04-18	Alyratapetraea4	Qiagen kit	fresh	PRJNA284572	SRS1256169	79635938	57806130	LT161959	154512	5238.02
Arabidopsis	lyrata	subsp. petraea	2	HEID::74-4	AUT; Lower Austria; Baden: W of Bad Vöslau, rock outcrops around Vöslauerhütte	47.979	16.1644	G. Muir, L. Li, N. Meyer		Alyratapetraea43	Invisorb kit	dried	PRJEB20573			29070196	ERZ437667	154516	3299.75
Arabidopsis	lyrata	subsp. petraea	2	HEID::74-6	AUT; Lower Austria; Baden: W of Bad Vöslau, rock outcrops around Vöslauerhütte	47.979	16.1644	G. Muir, L. Li, N. Meyer		Alyratapetraea44	Invisorb kit	dried	PRJEB20573			43363766	ERZ437668	154517	3908.87
Arabidopsis	lyrata	subsp. petraea	2	HEID::74-9	AUT; Lower Austria; Baden: W of Bad Vöslau, rock outcrops around Vöslauerhütte	47.979	16.1644	G. Muir, L. Li, N. Meyer		Alyratapetraea45	Invisorb kit	dried	PRJEB20573			34464908	ERZ437669	154510	2282.23
Arabidopsis	lyrata	subsp. petraea	2	HEID::115-10	AUT; Lower Austria; S St. Veit an der Gölsen, St. Veiter Staff	48.0337	15.657	G. Muir, L. Li, N. Meyer		Alyratapetraea40	Invisorb kit	dried	PRJEB20573			34604116	ERZ437670	154802	3189.38
Arabidopsis	lyrata	subsp. petraea	2	HEID::115-1	AUT; Lower Austria; S St. Veit an der Gölsen, St. Veiter Staff	48.0337	15.657	G. Muir, L. Li, N. Meyer		Alyratapetraea41	Invisorb kit	dried	PRJEB20573			39084290	ERZ437671	154771	4297.81
Arabidopsis	lyrata	subsp. petraea	2	HEID::115-3	AUT; Lower Austria; S St. Veit an der Gölsen, St. Veiter Staff	48.0337	15.657	G. Muir, L. Li, N. Meyer		Alyratapetraea42	Invisorb kit	dried	PRJEB20573			41034688	ERZ437672	154847	4433.17
Arabidopsis	lyrata	subsp. petraea	2	HEID::HEID 5531	DEU; Bayern; Obefranken, Nürnberger Land, Velden, Veldensteiner Forst südlich Pfaffenhofen	49.6274	11.5118	F. Michling	2011-06-04	Alyratapetraea1	CTAB	fresh	PRJNA284572	SRS945897	42672888	30408326	LT161948	154818	3280.37
Arabidopsis	lyrata	subsp. petraea	2	HEID::112-A	DEU; Bavaria; Middle Franconia, Nürnberger Land: between Velden and Pfaffenhofen, pine forest near junction with Höhenstrasse	49.6272	11.5111	A. Guggisberg, M. Koch, G. Muir, R. Schmickl	2012-04-23	Alyratapetraea10	Qiagen kit	fresh	PRJNA284572	SRS1256172	43340838	29990544	LT161943	154813	2658.39
Arabidopsis	lyrata	subsp. petraea	2	HEID::133-A	DEU; Bavaria; Upper Franconia, Bayreuth: around Teufelshöhle, S of Pottenstein	49.7543	11.4206	A. Guggisberg, M. Koch, G. Muir, R. Schmickl	2012-04-23	Alyratapetraea11	Qiagen kit	fresh	PRJNA284572	SRS1256171	38615904	29405598	LT161944	154394	1726.27
Arabidopsis	lyrata	subsp. petraea	2	HEID::172-D	CZE; South Moravian; Brno-venkov: beech-robinia coppice along the Oslava river, N of Nová Ves, SW of Oslavany	49.1175	16.3059	A. Guggisberg, G. Muir, R. Schmickl	2012-04-21	Alyratapetraea6	Qiagen kit	fresh	PRJNA284572	SRS1256168	28104170	20379288	LT161961	154792	1765.09
Arabidopsis	lyrata	subsp. petraea	2	HEID::172-d	CZE; Kraj / Region Jihomoravský [Südmähren]; Okres / Bezirk Brno-venkov [Brünn-Land]; nördlich von Nová Ves u Oslavan [Neudorf]; am Fluß Oslava, Buchen-Robinien-Niederwald mit reichlich Unterwuchs	49.1187	16.3053	G. Muir, L. Li, N. Meyer		Alyratapetraea12	CTAB	fresh	PRJNA284572	SRS945898	133757674	93232456	LT161945	154786	11390.8
Arabidopsis	lyrata	subsp. petraea	2	HEID::174-A	CZE; Central Bohemian; Beroun: mixed oak forest along forest road E of main road leading from Nouzov to Chyñava, NW of Malé Kyšice	50.0665	14.0755	A. Guggisberg, G. Muir, R. Schmickl	2012-04-22	Alyratapetraea7	Qiagen kit	fresh	PRJNA284572	SRS1256167	41709766	26456794	LT161962	154803	2743.2
Arabidopsis	lyrata	subsp. petraea	2	HEID::170R-01	CZE; Plzeň; Tachov: steep slope in pine forest S of Stříbro train station, at the end of road passing underneath railway	49.7375	12.998	Roswitha Schmickl	2011-05-22	Alyratapetraea9	CTAB	fresh	PRJNA284572	SRS945895	47180230	36620448	LT161963	154591	3944.72
Arabidopsis	arenosa	subsp. borbasii	4	HEID::176R-03	CZE; Kraj / Region Jihomoravský; Okres / Bezirk Znojmo; Lubnice, Felshänge oberhalb östlich des Flusses Želetavka; Nationales Naturreservat, Schutthang mit Felsköpfen;	48.9433	15.6242	R. Schmickl	2011-05-26	Aarenosaborbasii2	CTAB	dried	PRJNA284572	SRS945874	85032600	66684662	LT161912	154817	11068.2
Arabidopsis	arenosa	subsp. borbasii	4	HEID::200R-02	AUT; Steiermark, Bezirk Leoben, Stadt Eisenerz	47.5488	14.9022	N. Hohmann	2011-08-16	Aarenosaborbasii3	CTAB	dried	PRJNA284572	SRS945875	97282438	76958694	LT161913	154825	7076.03
Arabidopsis	arenosa	subsp. borbasii	4	HEID::201R-06	AUT; Steiermark, Bezirk Bruck an der Mur, Gemeinde Tragöß, Straße von Eisenerz nach Tragöß	47.5092	15.0569	N. Hohmann	2011-08-16	Aarenosaborbasii4	CTAB	dried	PRJNA284572	SRS945873	88089568	69146944	LT161914	154803	5279.65
Arabidopsis	arenosa	subsp. borbasii	4	HEID::201GM-004	AUT; Steiermark, Bezirk Bruck an der Mur, Gemeinde Tragöß, Straße von Eisenerz nach Tragöß	47.5092	15.0569	G. Muir, L. Li, N. Meyer		Aarenosaborbasii9	Invisorb kit	dried	PRJEB20573			62713752	ERZ437673	154810	6869.36
Arabidopsis	arenosa	subsp. borbasii	4	HEID::201GM-017	AUT; Steiermark, Bezirk Bruck an der Mur, Gemeinde Tragöß, Straße von Eisenerz nach Tragöß	47.5092	15.0569	G. Muir, L. Li, N. Meyer		Aarenosaborbasii10	Invisorb kit	dried	PRJEB20573			93532148	ERZ437674	154816	8542.84
Arabidopsis	arenosa	subsp. borbasii	4	HEID::118-g	AUT; Lower Austria; Waldviertel, Kamptal: E Altenhof, at sign "Der Mühlsteinbruch von Altenhof - Kulturpark Kamptal"	48,5454	15,6911	G. Muir, L. Li, N. Meyer		Aarenosaborbasii5	CTAB	fresh	PRJNA284572	SRS945872	132766820	93304812	LT161915	154846	7673.17
Arabidopsis	arenosa	subsp. borbasii	4	HEID::118GM-012	AUT; Lower Austria; Waldviertel, Kamptal: E Altenhof, at sign "Der Mühlsteinbruch von Altenhof - Kulturpark Kamptal"	48,5454	15,6911	G. Muir, L. Li, N. Meyer		Aarenosaborbasii7	Invisorb kit	dried	PRJEB20573			66353106	ERZ437675	154850	7694.92
Arabidopsis	arenosa	subsp. borbasii	4	HEID::118GM-018	AUT; Lower Austria; Waldviertel, Kamptal: E Altenhof, at sign "Der Mühlsteinbruch von Altenhof - Kulturpark Kamptal"	48,5454	15,6911	G. Muir, L. Li, N. Meyer		Aarenosaborbasii8	Invisorb kit	dried	PRJEB20573			76674878	ERZ437676	154857	10593.5
Arabidopsis	arenosa	subsp. borbasii	4	HEID::402140-A	AUT; Styria; Nordöstliche Kalkalpen: 4 km NE Mariazell, Rechengraben, near bridge to "Wuchtelwirtin" Inn	47,7918	15,3528	G. Muir, L. Li, N. Meyer		Aarenosaborbasii6	CTAB	fresh	PRJNA284572	SRS945870	152944622	107305420	LT161916	154892	13740.1
Arabidopsis	arenosa	subsp. borbasii	4	HEID::402140-e	AUT; Styria; Nordöstliche Kalkalpen: 4 km NE Mariazell, Rechengraben, near bridge to "Wuchtelwirtin" Inn	47,7918	15,3528	G. Muir, L. Li, N. Meyer		Aarenosaborbasii11	Invisorb kit	dried	PRJEB20573			74207210	ERZ437677	154844	10249.1
Arabidopsis	arenosa	subsp. arenosa var. intermedia	4	HEID::210R-02	AUT; Steiermark; Murtal; Seckauer Tauern, Wanderweg, oberhalb des Brandstättertörls, Blockschutthalde; alpine Matten; Blockschutthalde auf Silikat	47.3614	14.6888	M. A. Koch	2012-06-20	Aarenosaintermedia1	CTAB	fresh	PRJNA284572	SRS945871	47317636	32914730	LT161917	154858	2201.27
Arabidopsis	petrogena	subsp. exoleta	4	HEID::SK08-h	SVK;	48.6566	18.7406	R. Schmickl, G. Muir	2012	Apetrogenaexoleta1	CTAB	fresh	PRJNA284572	SRS945863	86147774	65429806	LT161979	154866	5066.37
Arabidopsis	neglecta	subsp. robusta	4	HEID::AA95-F	SVK; Nízke Tatry, W facing slope of Ludárova hoľa mountain, N of the peak of Ďumbier mountain, old mine tailings and scree	48.9435	19.6395	M. Kolník, K Marhold	2012-08-02	Aneglectarobusta1	CTAB	dried	PRJNA284572	SRS945864	104821966	80101860	LT161968	154799	9839.23
Arabidopsis	neglecta	subsp. robusta	4	HEID::AA087-H	SVK; Zuberec, Zverovka, cliffs on the ridge between Plačlivé Roháč and Smutné sadlo	49.2	19.74	F. Kolář, E. Záveská, S. Španiel	2012-07-31	Aneglectarobusta2	CTAB	dried	PRJNA284572	SRS945865	97833280	71306058	LT161969	154880	9478.55
Arabidopsis	carpatica		2	HEID::915141-k	SVK; Veľká Tatra Mts., Harmanec, Malý Šturec saddle, 48°49.454N, 019°01.395E, 700 m	48.8242	19.0233	R. Schmickl, G. Muir	2012	Acarpatica1	CTAB	fresh	PRJNA284572	SRS945917	58589194	42688342	LT161918	154920	1920.25
Arabidopsis	carpatica		2	HEID::915141-E	SVK; Veľká Tatra Mts., Harmanec, Malý Šturec saddle, 48°49.454N, 019°01.395E, 700 m	48.8242	19.0233	R. Schmickl, G. Muir	2012	Acarpatica2	CTAB	fresh	PRJNA284572	SRS945916	131098714	91047880	LT161919	154848	9461.51
Arabidopsis	carpatica		2	HEID::915141-I	SVK; Veľká Tatra Mts., Harmanec, Malý Šturec saddle, 48°49.454N, 019°01.395E, 700 m	48.8242	19.0233	R. Schmickl, G. Muir	2012	Acarpatica3	CTAB	fresh	PRJNA284572	SRS945915	133211558	91040890	LT161920	154855	7840
Arabidopsis	carpatica		2	HEID::KO11-00365a	SVK: Velka Tatra, 1,5km südwestlich von Rosenberg / Jazierce, Kalktuffquelle. (KO:11-00365a): etwa 1km östlich der angegebenen Koordinaten, Kalkschotter	49.0172	19.275	M. A. Koch	2011-06-17	Acarpatica4	CTAB	dried (voucher)	PRJNA284572	SRS945914	39786354	31183394	LT161921	154798	1923.14
Arabidopsis	carpatica		2	UZH::HARM-A	SVK; Banskobystrický kraj; Vel'ká Fatra, Horehronie: between Malý Šturec and Harmanec, NW of Horný Harmanec	48.8225	19.0242	A. Guggisberg, G. Mansion	2012-06-26	Acarpatica5	Qiagen kit	fresh	PRJNA284572	SRS1256176	56229378	24065090	LT161922	154638	1840.18
Arabidopsis	carpatica		2	UZH::CIERNY-1	SVK; Žilinský kraj; Nizke Tatry, Liptov: rocky outcrops along road leading to upper reservoir of Čierny Váh pumping water power station	49.0212	19.8681	A. Guggisberg, G. Mansion, L. Paule	2012-06-27	Acarpatica6	Qiagen kit	fresh	PRJNA284572	SRS1256175	71406454	29690112	LT161923	154857	3220.21
Arabidopsis	carpatica		2	UZH::PUSTE-A	SVK; Banskobystrický-Prešovský kraj; Nizke Tatry-Slovenský raj, Horehronie: at intersection of Pusté Pole	48.8855	20.2394	A. Guggisberg, G. Mansion, L. Paule	2012-06-27	Acarpatica7	Qiagen kit	fresh	PRJNA284572	SRS1256174	49071026	20248538	LN877380	154871	2113.81
Arabidopsis	carpatica		2	UZH::DONO-A	SVK; Banskobystrický kraj; Vel'ká Fatra-Nítze Tatry, Horehronie: in forest above Donovaly, along red-marked trail leading to summit of Zvolen	48.8831	19.2262	A. Guggisberg, G. Mansion	2012-06-28	Acarpatica8	Qiagen kit	fresh	PRJNA284572	SRS1256173	73632500	30865860	LT161924	154811	3920.03
Arabidopsis	petrogena	subsp. petrogena	2	UZH::HEID::AA007-G	SVK; Uhrovec, walls of the monument at Jankov Vŕšok hill	48.739	18.3664	F. Kolář, E. Záveská	2011-05-11	Apetrogenapetrogena2	CTAB	dried	PRJNA284572	SRS945888	29437128	24108910	LT161982	154890	1112.88
Arabidopsis	petrogena	subsp. petrogena	2	HEID::915139-g	SVK; Banskobystrický kraj; Šášovské Podhradie	48.5845	18.8879	R. Schmickl, G. Muir	2012	Apetrogenapetrogena1	CTAB	fresh	PRJNA284572	SRS945886	64378848	46124540	LT161981	154899	885.51
Arabidopsis	neglecta	subsp. neglecta	2	HEID::130R-14	SVK; Prezovsky kraj; Vysoké Tatry, Poprad, Hlinská dolina	49.1778	20.0333	R. Schmickl	2007-07-16	Aneglectaneglecta1	CTAB	dried	PRJNA284572	SRS975757	88980754	66007296	LT161964	154911	15224.6
Arabidopsis	neglecta	subsp. neglecta	2	UZH::DHLE-A	SVK; Prešovský kraj; Vysoké Tatry, Velická dolina: along rivulet flowing out of Dhlé pleso, along green-marked trail leading to Pol'ský hrebeň	49.1647	20.1459	A. Guggisberg, G. Mansion, Z. Kyselova	2012-06-29	Aneglectaneglecta2	Qiagen kit	fresh	PRJNA284572	SRS1256166	61238438	25790348	LT161965	154866	2528.14
Arabidopsis	neglecta	subsp. neglecta	2	UZH::HLIN-A	SVK; Prešovský kraj; Vysoké Tatry, Hlinská dolina: along Hlinský potok, along blue-marked trail leading to Vyšné Kôprovské sedlo	49.1778	20.0369	A. Guggisberg, G. Mansion, Z. Kyselova	2012-06-30	Aneglectaneglecta3	Qiagen kit	fresh	PRJNA284572	SRS1256165	33800834	14760218	LT161965	154867	1791.81
Arabidopsis	neglecta	subsp. neglecta	2	UZH::VELKA-1	SVK; Prešovský kraj; Vysoké Tatry, Vel'ká Studená dolina: along rivulet flowing down Východná Vysoká, along blue-marked trail leading to Sadlo Prielom, between Zbojnická chata and saddle	49.1762	20.1609	A. Guggisberg, G. Mansion	2012-07-01	Aneglectaneglecta4	Qiagen kit	fresh	PRJNA284572	SRS1256164	65145234	27252128	LT161967	154854	2585.53
Arabidopsis	nitida		2	UZH::AA091-D	SVK; Ždiar, Belianské Tatry, along blue tourist path in Kopské sadlo pass	49.2299	20.219	F. Kolář, E. Záveská, S. Španiel, M. Kolník, K Marhold	2012-08-01	Anitida1	CTAB	dried	PRJNA284572	SRS945894	35814072	29284442	LT161970	154599	3017.98
Arabidopsis	nitida		2	HEID::AA086-E	SVK; Zuberec, Zverovka, limestone rocks at the top of Osobitá mountain	49.25	19.75	F. Kolář, E. Záveská, S. Španiel, M. Kolník, K Marhold	2012-07-31	Anitida2	CTAB	dried	PRJNA284572	SRS945893	52906598	40816030	LT161971	154811	4536.02
Arabidopsis	nitida		2	UZH::BELIA-1	SVK; Prešovský kraj; Belianské Tatry, Zadné Med'odoly: in rivulet gutters above tree line and along blue-marked trail leading to Kopské sedlo	49.2359	20.2003	A. Guggisberg, G. Mansion, Z. Kyselova	2012-07-02	Anitida3	Qiagen kit	fresh	PRJNA284572	SRS1256163	64378110	25726012	LT161972	154876	2251.25
Arabidopsis	nitida		2	HEID::131R-09	SVK; Prešovský kraj; Belianske Tatry: Zadné Meďodoly towards Veľké Biele ples	49.2325	20.198	M.Matschinger, R.Schmickl	2007-07-17	Anitida4	CTAB	dried	PRJNA284572	SRS945892	53749062	42130102	LT161973	154870	7046.18
Arabidopsis	cebennensis		2	HEID::138R-17	FRA; Languedoc-Roussillon; Gard, Le Vigan, Valleraugue; Massif Central, Nationalpark Cevennen, E L'Espérou; Trois Fontaines	44.0922	3.56488	M. A. Koch	2010	Acebennensis1	CTAB	fresh	PRJNA284572	SRS945913	40716604	29113136	LN877381	154504	2324.26
Arabidopsis	thaliana		2	NC_000932													NC_000932
Camelina	sativa		2	HEID::B2007-0434-12	AUT; Lower Austria; Weinviertel, Kamptal, between Buchberg and Zitternberg	48.5784	15.6601	M. A. Koch	00.00.2007	Csativa1	CTAB	fresh	PRJNA284572	SRS975809		104240800	LN877386	153031	15953.8
Capsella	rubella		2	HEID::2006-0355-2	06/185/126/1; BG Siena; Italien: Campagnatico (Grosseto), coltovo.	42.88	11.27			Crubella1	CTAB	fresh	PRJNA284572	SRS975795		123702416	LN877385	154590	20030
Capsella	bursa-pastoris		4	NC_009270													NC_009270
