# Supplementary material for: An Arabidopsis introgression zone studied at high spatio-temporal resolution: interglacial and multiple genetic contact exemplified using whole nuclear and plastid genomes
Source: BMC Genomics. 2017 Oct 23;18:810. doi: 10.1186/s12864-017-4220-6 (PMC5651623; doi:10.1186/s12864-017-4220-6)
Supplement: Supplementary file 3 — Partitioning scheme of plastid DNA sequence data for phylogenetic analysis. (TXT 14 kb) [file 12864_2017_4220_MOESM3_ESM.txt]

#####Additional File 3. Partitioning scheme for phylogenetic analysis.#####
Settings used

alignment         : ./Additional_File_4.phy
branchlengths     : unlinked
models            : GTR+I, GTR+G, TrNef+G, TrN+G, TrN+I, TrNef+I, HKY, K80, HKY+I+G, K80+I, SYM+G, SYM+I, K80+G, TrNef, GTR, TrNef+I+G, HKY+G, SYM+I+G, TrN, HKY+I, SYM, GTR+I+G, K80+I+G, TrN+I+G
model_selection   : bic
search            : greedy


Best partitioning scheme

Scheme Name       : step_255
Scheme lnL        : -206189.76515
Scheme BIC        : 416092.321855
Number of params  : 317
Number of sites   : 122061
Number of subsets : 2

Subset | Best Model | Subset Partitions              | Subset Sites                   | Alignment                               
1      | GTR+I      | 001-trnH, 003-psbA, 005-trnKe1, 007-matK, 008-matK_trnKe2, 009-trnKe2, 013-rps16e2, 015-trnQ, 017-psbK, 019-psbI, 021-trnS, 023-trnGe1, 024-trnGi1, 025-trnGe2, 027-trnR, 029-atpA, 031-atpFe1, 033-atpFe2, 035-atpH, 037-atpI, 038-atpI_rps2, 039-rps2, 041-rpoC2, 042-rpoC2_rpoC1e1, 043-rpoC1e1, 044-rpoC1i1, 045-rpoC1e2, 046-rpoC1e2_rpoB, 047-rpoB, 049-trnC, 051-ycf6, 055-trnD, 057-trnY, 058-trnY_trnE, 059-trnE, 061-trnT, 063-psbD, 064-psbD_psbC_ol, 065-psbC, 067-trnS, 069-psbZ, 071-trnG, 073-trnfM, 074-trnfM_rps14, 075-rps14, 077-psaB, 078-psaB_psaA, 079-psaA, 081-ycf3e1, 082-ycf3i1, 083-ycf3e2, 084-ycf3e2_trnS, 085-trnS, 087-rps4, 088-rps4_trnT, 089-trnT, 091-trnLe1, 092-trnLi1, 093-trnLe2, 095-trnF, 097-ndhJ, 099-ndhK, 101-ndhC, 103-trnVe1, 105-trnVe2, 107-trnM, 109-atpE, 111-atpB, 113-rbcL, 117-psaI, 119-ycf4, 121-cemA, 122-cemA_petA, 123-petA, 125-psbJ, 126-psbJ_psbL, 127-psbL, 128-psbL_psbF, 129-psbF, 131-psbE, 133-petL, 135-petG, 137-trnW, 139-trnP, 141-psaJ, 143-rpl33, 145-rps18, 147-rpl20, 148-rpl20_rps12e1, 149-rps12e1, 151-clpPe1, 153-clpPe2, 154-clpPi2, 155-clpPe3, 157-psbB, 159-psbT, 161-psbN, 162-psbN_psbH, 163-psbH, 166-petBi1, 167-petBe2, 171-petDe2, 173-rpoA, 175-rps11, 177-rpl36, 179-rps8, 181-rpl14, 183-rpl16e1, 187-rps3, 189-rpl22, 191-rps19, 193-rpl2e1, 194-rpl2i1, 195-rpl2e2, 196-rpl2e2_rpl23, 197-rpl23, 198-rpl23_trnI, 199-trnI, 200-trnI_ycf2, 201-ycf2, 202-ycf2_trnL, 203-trnL, 204-trnL_ndhBe1, 205-ndhBe1, 206-ndhBi1, 207-ndhBe2, 208-ndhBe2_rps7, 209-rps7, 210-rps7_rps12e2, 211-rps12e2, 212-rps12i2, 213-rps12e3, 214-rps12e3_trnV, 215-trnV, 216-trnV_rrn16, 217-rrn16, 218-rrn16_trnIe1, 219-trnIe1, 220-trnIi1, 221-trnIe2, 222-trnIe2_trnAe1, 223-trnAe1, 224-trnAi1, 225-trnAe2, 226-trnAe2_rrn23, 227-rrn23, 228-rrn23_rrn4-5, 229-rrn4-5, 230-rrn4-5_rrn5, 231-rrn5, 232-rrn5_trnR, 233-trnR, 234-trnR_trnN, 235-trnN, 236-trnN_ycf1, 239-ndhF, 243-trnL, 244-trnL_ccsA, 247-ndhD, 248-ndhD_psaC, 249-psaC, 251-ndhE, 253-ndhG, 255-ndhI, 257-ndhAe1, 258-ndhAi1, 259-ndhAe2, 261-ndhH, 263-rps15 | 1-73, 328-1389, 1635-1669, 1955-3535, 3536-4166, 4167-4203, 4889-4928, 5222-5293, 5622-5799, 6123-6233, 6325-6412, 6914-6936, 6937-7649, 7650-7698, 7848-7919, 8179-9702, 9759-10168, 10853-10997, 11432-11677, 12121-12870, 12871-13106, 13107-13817, 14021-18151, 18152-18332, 18333-19943, 19944-20687, 20688-21119, 21120-21145, 21146-24364, 25387-25457, 25742-25831, 27341-27414, 27786-27869, 27870-27928, 27929-28001, 28735-28806, 29758-30802, 30803-30819, 30820-32188, 32349-32440, 32765-32953, 33383-33453, 33596-33669, 33670-33828, 33829-34131, 34266-36470, 36471-36495, 36496-38748, 39444-39596, 39597-40361, 40362-40589, 40590-41643, 41644-41730, 42036-42641, 42642-43015, 43016-43088, 43518-43552, 43553-44050, 44051-44100, 44387-44459, 44861-45337, 45440-46117, 46133-46495, 47048-47082, 47681-47719, 47904-47976, 48107-48501, 48502-49994, 50752-52191, 54705-54818, 55206-55760, 56148-56837, 56838-57057, 57058-58020, 58897-59019, 59020-59160, 59161-59277, 59278-59298, 59299-59418, 59419-59670, 60872-60967, 61155-61268, 61385-61458, 61642-61715, 62073-62207, 62590-62790, 62978-63283, 63442-63795, 63796-64505, 64506-64619, 64799-65026, 65473-65764, 65765-66566, 66567-66637, 67100-68626, 68799-68897, 68963-69094, 69095-69198, 69199-69420, 69555-70338, 70339-70980, 71840-72314, 72490-73473, 73543-73959, 74067-74180, 74629-75033, 75251-75619, 75744-76142, 77263-77903, 77920-78386, 78442-78720, 78774-79208, 79209-79884, 79885-80274, 80275-80292, 80293-80574, 80575-80742, 80743-80816, 80817-80904, 80905-87759, 87760-88663, 88664-88744, 88745-89324, 89325-90086, 90087-90771, 90772-91179, 91180-91854, 91855-92322, 92323-92375, 92376-92401, 92402-92938, 92939-93170, 93171-95045, 95046-95117, 95118-95348, 95349-96839, 96840-97137, 97138-97174, 97175-97903, 97904-97938, 97939-98001, 98002-98039, 98040-98830, 98831-98865, 98866-99017, 99018-101827, 101828-101925, 101926-102028, 102029-102275, 102276-102397, 102398-102627, 102628-102701, 102702-103313, 103314-103385, 103386-103705, 103745-105946, 107371-107450, 107451-107553, 108708-110228, 110229-110345, 110346-110591, 110828-111133, 111370-111900, 112179-112697, 112771-113300, 113301-114345, 114346-114898, 114899-116080, 116182-116448 | ./analysis/phylofiles/c2d687174c64b5cd19f8d5091f60194b.phy
2      | GTR+I+G    | 002-trnH_psbA, 004-psbA_trnKe1, 006-trnKe1_matK, 010-trnKe2_rps16e1, 012-rps16i1, 014-rps16e2_trnQ, 016-trnQ_psbK, 018-psbK_psbI, 020-psbI_trnS, 022-trnS_trnGe1, 026-trnGe2_trnR, 028-trnR_atpA, 030-atpA_atpFe1, 032-atpFi1, 034-atpFe2_atpH, 036-atpH_atpI, 040-rps2_rpoC2, 048-rpoB_trnC, 050-trnC_ycf6, 052-ycf6_psbM, 053-psbM, 054-psbM_trnD, 056-trnD_trnY, 060-trnE_trnT, 062-trnT_psbD, 066-psbC_trnS, 068-trnS_psbZ, 070-psbZ_trnG, 072-trnG_trnfM, 076-rps14_psaB, 080-psaA_ycf3e1, 086-trnS_rps4, 090-trnT_trnLe1, 094-trnLe2_trnF, 096-trnF_ndhJ, 098-ndhJ_ndhK, 100-ndhK_ndhC, 102-ndhC_trnVe1, 104-trnVi1, 106-trnVe2_trnM, 108-trnM_atpE, 112-atpB_rbcL, 114-rbcL_accD, 115-accD, 116-accD_psaI, 118-psaI_ycf4, 120-ycf4_cemA, 124-petA_psbJ, 132-psbE_petL, 134-petL_petG, 136-petG_trnW, 138-trnW_trnP, 140-trnP_psaJ, 142-psaJ_rpl33, 144-rpl33_rps18, 146-rps18_rpl20, 150-rps12e1_clpPe1, 152-clpPi1, 156-clpPe3_psbB, 158-psbB_psbT, 160-psbT_psbN, 164-psbH_petBe1, 168-petBe2_petDe1, 170-petDi1, 172-petDe2_rpoA, 174-rpoA_rps11, 176-rps11_rpl36, 178-rpl36_rps8, 180-rps8_rpl14, 182-rpl14_rpl16e1, 184-rpl16i1, 186-rpl16e2_rps3, 188-rps3_rpl22_ol, 190-rpl22_rps19, 192-rps19_rpl2e1, 238-ycf1_ndhF_ol, 240-ndhF_rpl32, 241-rpl32, 242-rpl32_trnL, 245-ccsA, 246-ccsA_ndhD, 250-psaC_ndhE, 252-ndhE_ndhG, 254-ndhG_ndhI, 256-ndhI_ndhAe1, 262-ndhH_rps15, 264-rps15_ycf1, 265-ycf1 | 74-327, 1390-1634, 1670-1954, 4204-4748, 4749-4888, 4929-5221, 5294-5621, 5800-6122, 6234-6324, 6413-6913, 7699-7847, 7920-8178, 9703-9758, 10169-10852, 10998-11431, 11678-12120, 13818-14020, 24365-25386, 25458-25741, 25832-26301, 26302-26406, 26407-27340, 27415-27785, 28002-28734, 28807-29757, 32189-32348, 32441-32764, 32954-33382, 33454-33595, 34132-34265, 38749-39443, 41731-42035, 43089-43517, 44101-44386, 44460-44860, 45338-45439, 46118-46132, 46496-47047, 47083-47680, 47720-47903, 47977-48106, 49995-50751, 52192-52741, 52742-54196, 54197-54704, 54819-55205, 55761-56147, 58021-58896, 59671-60871, 60968-61154, 61269-61384, 61459-61641, 61716-62072, 62208-62589, 62791-62977, 63284-63441, 64620-64798, 65027-65472, 66638-67099, 68627-68798, 68898-68962, 69421-69554, 70981-71167, 71168-71839, 72315-72489, 73474-73542, 73960-74066, 74181-74628, 75034-75250, 75620-75743, 76143-77134, 77135-77262, 77904-77919, 78387-78441, 78721-78773, 103706-103744, 105947-106646, 106647-106805, 106806-107370, 107554-108534, 108535-108707, 110592-110827, 111134-111369, 111901-112178, 112698-112770, 116081-116181, 116449-116721, 116722-122061 | ./analysis/phylofiles/757e0b3824c6d4db33f3e6ad59e00856.phy


Scheme Description in PartitionFinder format
Scheme_step_255 = (001-trnH, 003-psbA, 005-trnKe1, 007-matK, 008-matK_trnKe2, 009-trnKe2, 013-rps16e2, 015-trnQ, 017-psbK, 019-psbI, 021-trnS, 023-trnGe1, 024-trnGi1, 025-trnGe2, 027-trnR, 029-atpA, 031-atpFe1, 033-atpFe2, 035-atpH, 037-atpI, 038-atpI_rps2, 039-rps2, 041-rpoC2, 042-rpoC2_rpoC1e1, 043-rpoC1e1, 044-rpoC1i1, 045-rpoC1e2, 046-rpoC1e2_rpoB, 047-rpoB, 049-trnC, 051-ycf6, 055-trnD, 057-trnY, 058-trnY_trnE, 059-trnE, 061-trnT, 063-psbD, 064-psbD_psbC_ol, 065-psbC, 067-trnS, 069-psbZ, 071-trnG, 073-trnfM, 074-trnfM_rps14, 075-rps14, 077-psaB, 078-psaB_psaA, 079-psaA, 081-ycf3e1, 082-ycf3i1, 083-ycf3e2, 084-ycf3e2_trnS, 085-trnS, 087-rps4, 088-rps4_trnT, 089-trnT, 091-trnLe1, 092-trnLi1, 093-trnLe2, 095-trnF, 097-ndhJ, 099-ndhK, 101-ndhC, 103-trnVe1, 105-trnVe2, 107-trnM, 109-atpE, 111-atpB, 113-rbcL, 117-psaI, 119-ycf4, 121-cemA, 122-cemA_petA, 123-petA, 125-psbJ, 126-psbJ_psbL, 127-psbL, 128-psbL_psbF, 129-psbF, 131-psbE, 133-petL, 135-petG, 137-trnW, 139-trnP, 141-psaJ, 143-rpl33, 145-rps18, 147-rpl20, 148-rpl20_rps12e1, 149-rps12e1, 151-clpPe1, 153-clpPe2, 154-clpPi2, 155-clpPe3, 157-psbB, 159-psbT, 161-psbN, 162-psbN_psbH, 163-psbH, 166-petBi1, 167-petBe2, 171-petDe2, 173-rpoA, 175-rps11, 177-rpl36, 179-rps8, 181-rpl14, 183-rpl16e1, 187-rps3, 189-rpl22, 191-rps19, 193-rpl2e1, 194-rpl2i1, 195-rpl2e2, 196-rpl2e2_rpl23, 197-rpl23, 198-rpl23_trnI, 199-trnI, 200-trnI_ycf2, 201-ycf2, 202-ycf2_trnL, 203-trnL, 204-trnL_ndhBe1, 205-ndhBe1, 206-ndhBi1, 207-ndhBe2, 208-ndhBe2_rps7, 209-rps7, 210-rps7_rps12e2, 211-rps12e2, 212-rps12i2, 213-rps12e3, 214-rps12e3_trnV, 215-trnV, 216-trnV_rrn16, 217-rrn16, 218-rrn16_trnIe1, 219-trnIe1, 220-trnIi1, 221-trnIe2, 222-trnIe2_trnAe1, 223-trnAe1, 224-trnAi1, 225-trnAe2, 226-trnAe2_rrn23, 227-rrn23, 228-rrn23_rrn4-5, 229-rrn4-5, 230-rrn4-5_rrn5, 231-rrn5, 232-rrn5_trnR, 233-trnR, 234-trnR_trnN, 235-trnN, 236-trnN_ycf1, 239-ndhF, 243-trnL, 244-trnL_ccsA, 247-ndhD, 248-ndhD_psaC, 249-psaC, 251-ndhE, 253-ndhG, 255-ndhI, 257-ndhAe1, 258-ndhAi1, 259-ndhAe2, 261-ndhH, 263-rps15) (002-trnH_psbA, 004-psbA_trnKe1, 006-trnKe1_matK, 010-trnKe2_rps16e1, 012-rps16i1, 014-rps16e2_trnQ, 016-trnQ_psbK, 018-psbK_psbI, 020-psbI_trnS, 022-trnS_trnGe1, 026-trnGe2_trnR, 028-trnR_atpA, 030-atpA_atpFe1, 032-atpFi1, 034-atpFe2_atpH, 036-atpH_atpI, 040-rps2_rpoC2, 048-rpoB_trnC, 050-trnC_ycf6, 052-ycf6_psbM, 053-psbM, 054-psbM_trnD, 056-trnD_trnY, 060-trnE_trnT, 062-trnT_psbD, 066-psbC_trnS, 068-trnS_psbZ, 070-psbZ_trnG, 072-trnG_trnfM, 076-rps14_psaB, 080-psaA_ycf3e1, 086-trnS_rps4, 090-trnT_trnLe1, 094-trnLe2_trnF, 096-trnF_ndhJ, 098-ndhJ_ndhK, 100-ndhK_ndhC, 102-ndhC_trnVe1, 104-trnVi1, 106-trnVe2_trnM, 108-trnM_atpE, 112-atpB_rbcL, 114-rbcL_accD, 115-accD, 116-accD_psaI, 118-psaI_ycf4, 120-ycf4_cemA, 124-petA_psbJ, 132-psbE_petL, 134-petL_petG, 136-petG_trnW, 138-trnW_trnP, 140-trnP_psaJ, 142-psaJ_rpl33, 144-rpl33_rps18, 146-rps18_rpl20, 150-rps12e1_clpPe1, 152-clpPi1, 156-clpPe3_psbB, 158-psbB_psbT, 160-psbT_psbN, 164-psbH_petBe1, 168-petBe2_petDe1, 170-petDi1, 172-petDe2_rpoA, 174-rpoA_rps11, 176-rps11_rpl36, 178-rpl36_rps8, 180-rps8_rpl14, 182-rpl14_rpl16e1, 184-rpl16i1, 186-rpl16e2_rps3, 188-rps3_rpl22_ol, 190-rpl22_rps19, 192-rps19_rpl2e1, 238-ycf1_ndhF_ol, 240-ndhF_rpl32, 241-rpl32, 242-rpl32_trnL, 245-ccsA, 246-ccsA_ndhD, 250-psaC_ndhE, 252-ndhE_ndhG, 254-ndhG_ndhI, 256-ndhI_ndhAe1, 262-ndhH_rps15, 264-rps15_ycf1, 265-ycf1);

RaxML-style partition definitions
DNA, p1 = 1-73, 328-1389, 1635-1669, 1955-3535, 3536-4166, 4167-4203, 4889-4928, 5222-5293, 5622-5799, 6123-6233, 6325-6412, 6914-6936, 6937-7649, 7650-7698, 7848-7919, 8179-9702, 9759-10168, 10853-10997, 11432-11677, 12121-12870, 12871-13106, 13107-13817, 14021-18151, 18152-18332, 18333-19943, 19944-20687, 20688-21119, 21120-21145, 21146-24364, 25387-25457, 25742-25831, 27341-27414, 27786-27869, 27870-27928, 27929-28001, 28735-28806, 29758-30802, 30803-30819, 30820-32188, 32349-32440, 32765-32953, 33383-33453, 33596-33669, 33670-33828, 33829-34131, 34266-36470, 36471-36495, 36496-38748, 39444-39596, 39597-40361, 40362-40589, 40590-41643, 41644-41730, 42036-42641, 42642-43015, 43016-43088, 43518-43552, 43553-44050, 44051-44100, 44387-44459, 44861-45337, 45440-46117, 46133-46495, 47048-47082, 47681-47719, 47904-47976, 48107-48501, 48502-49994, 50752-52191, 54705-54818, 55206-55760, 56148-56837, 56838-57057, 57058-58020, 58897-59019, 59020-59160, 59161-59277, 59278-59298, 59299-59418, 59419-59670, 60872-60967, 61155-61268, 61385-61458, 61642-61715, 62073-62207, 62590-62790, 62978-63283, 63442-63795, 63796-64505, 64506-64619, 64799-65026, 65473-65764, 65765-66566, 66567-66637, 67100-68626, 68799-68897, 68963-69094, 69095-69198, 69199-69420, 69555-70338, 70339-70980, 71840-72314, 72490-73473, 73543-73959, 74067-74180, 74629-75033, 75251-75619, 75744-76142, 77263-77903, 77920-78386, 78442-78720, 78774-79208, 79209-79884, 79885-80274, 80275-80292, 80293-80574, 80575-80742, 80743-80816, 80817-80904, 80905-87759, 87760-88663, 88664-88744, 88745-89324, 89325-90086, 90087-90771, 90772-91179, 91180-91854, 91855-92322, 92323-92375, 92376-92401, 92402-92938, 92939-93170, 93171-95045, 95046-95117, 95118-95348, 95349-96839, 96840-97137, 97138-97174, 97175-97903, 97904-97938, 97939-98001, 98002-98039, 98040-98830, 98831-98865, 98866-99017, 99018-101827, 101828-101925, 101926-102028, 102029-102275, 102276-102397, 102398-102627, 102628-102701, 102702-103313, 103314-103385, 103386-103705, 103745-105946, 107371-107450, 107451-107553, 108708-110228, 110229-110345, 110346-110591, 110828-111133, 111370-111900, 112179-112697, 112771-113300, 113301-114345, 114346-114898, 114899-116080, 116182-116448
DNA, p2 = 74-327, 1390-1634, 1670-1954, 4204-4748, 4749-4888, 4929-5221, 5294-5621, 5800-6122, 6234-6324, 6413-6913, 7699-7847, 7920-8178, 9703-9758, 10169-10852, 10998-11431, 11678-12120, 13818-14020, 24365-25386, 25458-25741, 25832-26301, 26302-26406, 26407-27340, 27415-27785, 28002-28734, 28807-29757, 32189-32348, 32441-32764, 32954-33382, 33454-33595, 34132-34265, 38749-39443, 41731-42035, 43089-43517, 44101-44386, 44460-44860, 45338-45439, 46118-46132, 46496-47047, 47083-47680, 47720-47903, 47977-48106, 49995-50751, 52192-52741, 52742-54196, 54197-54704, 54819-55205, 55761-56147, 58021-58896, 59671-60871, 60968-61154, 61269-61384, 61459-61641, 61716-62072, 62208-62589, 62791-62977, 63284-63441, 64620-64798, 65027-65472, 66638-67099, 68627-68798, 68898-68962, 69421-69554, 70981-71167, 71168-71839, 72315-72489, 73474-73542, 73960-74066, 74181-74628, 75034-75250, 75620-75743, 76143-77134, 77135-77262, 77904-77919, 78387-78441, 78721-78773, 103706-103744, 105947-106646, 106647-106805, 106806-107370, 107554-108534, 108535-108707, 110592-110827, 111134-111369, 111901-112178, 112698-112770, 116081-116181, 116449-116721, 116722-122061
